# Supplementary material for: Two independent proteomic approaches provide a comprehensive analysis of the synovial fluid proteome response to Autologous Chondrocyte Implantation
Source: Arthritis Res Ther. 2018 May 2;20:87. doi: 10.1186/s13075-018-1573-4 (PMC5932832; doi:10.1186/s13075-018-1573-4)
Supplement: Supplementary file 1 — Table S1. Canonical pathways altered in the synovial fluid of clinical nonresponders at stage I compared with stage II of ACI, identified using Ingenuity Pathway Analysis based on proteins that were identified using iTRAQ proteomics (≥ 1.2-fold change). Significance was assessed using a right-sided Fisher’s exact test; therefore, the most significant canonical pathways represent those that are the least likely to have been identified because of molecules being in the canonical pathway by random chance. The z-score represents canonical pathways that are likely activated or inhibited (based on the pattern of differentially abundant proteins); NaN means no prediction could be made based on the number of differentially abundant proteins in the pathway. Table S2. Canonical pathways altered in the synovial fluid of clinical responders at stage I compared with stage II of ACI, identified using Ingenuity Pathway Analysis, based on proteins which were identified using iTRAQ proteomics (≥ 1.2-fold change). Significance was assessed using a right-sided Fisher’s exact test; therefore, the most significant canonical pathways represent those that are the least likely to have been identified because of molecules being in the canonical pathway by random chance. The z-score represents canonical pathways that are likely activated or inhibited (based on the pattern of differentially abundant proteins); NaN means no prediction could be made based on the number of differentially abundant proteins in the pathway. (XLSX 19 kb) [file 13075_2018_1573_MOESM1_ESM.xlsx]

## Sheet: Supplementary Table 1
Table S1: Canonical pathways altered in the synovial fluid of clinical non-responders at Stage I compared to Stage II of ACI, identified using Ingenuity analysis, based on proteins which were identified using iTRAQ quantification proteomics (≥1.2 Fold Change). Significance was assessed using a right-sided Fisher’s exact test; therefore, the most significant canonical pathways represent those that…
Table S1: Canonical pathways altered in the synovial fluid of clinical non-responders at Stage I compared to Stage II of ACI, identified using Ingenuity analysis, based on proteins which were identified using iTRAQ quantification proteomics (≥1.2 Fold Change). Significance was assessed using a right-sided Fisher’s exact test; therefore, the most significant canonical pathways represent those that…
Ingenuity Canonical Pathways	-log(p-value)	Ratio	z-score	Differentially Abundant Molecules Relating to the Pathway
Acute Phase Response Signaling	2.93E01	1.3E-01	-2.530	SERPING1,C9,AMBP,CP,SERPINA3,F2,FGG,C5,SERPIND1,PLG,C1R,KLKB1,ITIH2,APCS,C4BPA,ITIH4,CFB,FGB,HRG,FGA,A2M,C2
Complement System	2.11E01	3.24E-01	1.000	C1R,CFD,SERPING1,C4BPA,C9,CFB,CFI,C7,C6,CFH,C2,C5
LXR/RXR Activation	1.95E01	1.24E-01	-3.873	APOE,APOM,APOA4,VTN,AMBP,C9,APOC2,A1BG,APOL1,PON1,ITIH4,PLTP,FGA,CLU,APOC3
FXR/RXR Activation	1.92E01	1.19E-01	NaN	APOE,APOM,APOA4,VTN,AMBP,C9,APOC2,A1BG,APOL1,PON1,ITIH4,PLTP,FGA,CLU,APOC3
Coagulation System	1.49E01	2.57E-01	-1.000	PLG,KLKB1,PROS1,FGB,FGA,A2M,FGG,F2,SERPIND1
Atherosclerosis Signaling	9.65E00	7.26E-02	NaN	APOL1,APOE,PON1,APOA4,APOM,MMP3,APOC2,CLU,APOC3
Clathrin-mediated Endocytosis Signaling	9.42E00	5.41E-02	NaN	APOL1,APOE,PON1,APOA4,APOM,CDC42,APOC2,F2,CLU,APOC3
Intrinsic Prothrombin Activation Pathway	9.41E00	2.07E-01	-1.633	KLKB1,PROS1,FGB,FGA,FGG,F2
Extrinsic Prothrombin Activation Pathway	8.9E00	3.12E-01	-1.342	PROS1,FGB,FGA,FGG,F2
IL-12 Signaling and Production in Macrophages	7.98E00	6.02E-02	NaN	APOL1,APOE,PON1,APOA4,APOM,APOC2,CLU,APOC3
Production of Nitric Oxide and Reactive Oxygen Species in Macrophages	6.95E00	4.44E-02	-2.828	APOL1,APOE,PON1,APOA4,APOM,APOC2,CLU,APOC3
Role of Tissue Factor in Cancer	4.56E00	4.55E-02	NaN	CDC42,FGB,FGA,FGG,F2
Systemic Lupus Erythematosus Signaling	4.19E00	2.8E-02	NaN	C9,C7,IGHM,C6,IGHG2,C5
Actin Cytoskeleton Signaling	2.29E00	1.85E-02	NaN	CDC42,GSN,TTN,F2
Inhibition of Matrix Metalloproteases	2.16E00	5.13E-02	NaN	MMP3,A2M
Neuroprotective Role of THOP1 in Alzheimer's Disease	2.13E00	5E-02	NaN	PLG,SERPINA3
Hematopoiesis from Pluripotent Stem Cells	2E00	4.26E-02	NaN	IGHM,IGHG2
Primary Immunodeficiency Signaling	1.98E00	4.17E-02	NaN	IGHM,IGHG2
Glioma Invasiveness Signaling	1.84E00	3.51E-02	NaN	PLG,VTN
Germ Cell-Sertoli Cell Junction Signaling	1.83E00	1.88E-02	NaN	CDC42,GSN,A2M
Pentose Phosphate Pathway (Non-oxidative Branch)	1.72E00	1.67E-01	NaN	TALDO1
Growth Hormone Signaling	1.68E00	2.9E-02	NaN	IGFALS,A2M
Integrin Signaling	1.54E00	1.45E-02	NaN	CDC42,GSN,TTN
Pentose Phosphate Pathway	1.5E00	1E-01	NaN	TALDO1
LPS/IL-1 Mediated Inhibition of RXR Function	1.46E00	1.36E-02	NaN	APOE,APOC2,PLTP
Regulation of Actin-based Motility by Rho	1.46E00	2.2E-02	NaN	CDC42,GSN
phagosome formation	1.32E00	1.83E-02	NaN	VTN,IGHG2
Gα12/13 Signaling	1.26E00	1.71E-02	NaN	CDC42,F2
RhoA Signaling	1.23E00	1.64E-02	NaN	TTN,KTN1
Role of Macrophages, Fibroblasts and Endothelial Cells in Rheumatoid Arthritis	1.15E00	1.01E-02	NaN	MMP3,IGHG2,C5
B Cell Development	9.96E-01	3.03E-02	NaN	IGHM
Oncostatin M Signaling	9.84E-01	2.94E-02	NaN	MMP3
B Cell Receptor Signaling	9.67E-01	1.15E-02	NaN	CDC42,IGHG2
Granulocyte Adhesion and Diapedesis	9.55E-01	1.13E-02	NaN	MMP3,C5
Sertoli Cell-Sertoli Cell Junction Signaling	9.51E-01	1.12E-02	NaN	CDC42,A2M
tRNA Charging	9.28E-01	2.56E-02	NaN	EPRS
Agranulocyte Adhesion and Diapedesis	9.08E-01	1.06E-02	NaN	MMP3,C5
Leukocyte Extravasation Signaling	8.75E-01	1.01E-02	NaN	MMP3,CDC42
MSP-RON Signaling Pathway	8.61E-01	2.17E-02	NaN	KLKB1
Autoimmune Thyroid Disease Signaling	8.52E-01	2.13E-02	NaN	IGHG2
Ephrin A Signaling	8.44E-01	2.08E-02	NaN	CDC42
TNFR1 Signaling	8.35E-01	2.04E-02	NaN	CDC42
Role of Osteoblasts, Osteoclasts and Chondrocytes in Rheumatoid Arthritis	8.05E-01	9.13E-03	NaN	MMP3,GSN
Actin Nucleation by ARP-WASP Complex	7.82E-01	1.79E-02	NaN	CDC42
Neurotrophin/TRK Signaling	7.11E-01	1.49E-02	NaN	CDC42
GDNF Family Ligand-Receptor Interactions	7.06E-01	1.47E-02	NaN	CDC42
Macropinocytosis Signaling	7.06E-01	1.47E-02	NaN	CDC42
Agrin Interactions at Neuromuscular Junction	7E-01	1.45E-02	NaN	CDC42
Renal Cell Carcinoma Signaling	6.89E-01	1.41E-02	NaN	CDC42
IL-17 Signaling	6.84E-01	1.39E-02	NaN	MMP3
LPS-stimulated MAPK Signaling	6.78E-01	1.37E-02	NaN	CDC42
Ephrin B Signaling	6.78E-01	1.37E-02	NaN	CDC42
HER-2 Signaling in Breast Cancer	6.63E-01	1.32E-02	NaN	CDC42
Glucocorticoid Receptor Signaling	6.55E-01	7.27E-03	NaN	A2M,FGG
Reelin Signaling in Neurons	6.48E-01	1.27E-02	NaN	APOE
Allograft Rejection Signaling	6.25E-01	1.19E-02	NaN	IGHG2
TR/RXR Activation	6.2E-01	1.18E-02	NaN	FGA
ErbB Signaling	6.16E-01	1.16E-02	NaN	CDC42
Bladder Cancer Signaling	6.11E-01	1.15E-02	NaN	MMP3
TGF-β Signaling	6.11E-01	1.15E-02	NaN	CDC42
G Beta Gamma Signaling	6.07E-01	1.14E-02	NaN	CDC42
RANK Signaling in Osteoclasts	6.07E-01	1.14E-02	NaN	GSN
Virus Entry via Endocytic Pathways	6.03E-01	1.12E-02	NaN	CDC42
Communication between Innate and Adaptive Immune Cells	6.03E-01	1.12E-02	NaN	IGHG2
PAK Signaling	6.03E-01	1.12E-02	NaN	CDC42
Fcγ Receptor-mediated Phagocytosis in Macrophages and Monocytes	5.86E-01	1.08E-02	NaN	CDC42
SAPK/JNK Signaling	5.82E-01	1.06E-02	NaN	CDC42
Paxillin Signaling	5.56E-01	9.9E-03	NaN	CDC42
HIF1α Signaling	5.52E-01	9.8E-03	NaN	MMP3
Rac Signaling	5.45E-01	9.62E-03	NaN	CDC42
HGF Signaling	5.41E-01	9.52E-03	NaN	CDC42
Pancreatic Adenocarcinoma Signaling	5.38E-01	9.43E-03	NaN	CDC42
NGF Signaling	5.34E-01	9.35E-03	NaN	CDC42
fMLP Signaling in Neutrophils	5.31E-01	9.26E-03	NaN	CDC42
Corticotropin Releasing Hormone Signaling	5.21E-01	9.01E-03	NaN	KRT1
IL-6 Signaling	5.05E-01	8.62E-03	NaN	A2M
CD28 Signaling in T Helper Cells	4.99E-01	8.47E-03	NaN	CDC42
PTEN Signaling	4.99E-01	8.47E-03	NaN	CDC42
p70S6K Signaling	4.96E-01	8.4E-03	NaN	F2
HMGB1 Signaling	4.93E-01	8.33E-03	NaN	CDC42
Role of Pattern Recognition Receptors in Recognition of Bacteria and Viruses	4.79E-01	8E-03	NaN	C5
GNRH Signaling	4.68E-01	7.75E-03	NaN	CDC42
Glioblastoma Multiforme Signaling	4.25E-01	6.85E-03	NaN	CDC42
Epithelial Adherens Junction Signaling	4.25E-01	6.85E-03	NaN	CDC42
Tight Junction Signaling	3.8E-01	5.99E-03	NaN	CDC42
Cdc42 Signaling	3.8E-01	5.99E-03	NaN	CDC42
RhoGDI Signaling	3.68E-01	5.78E-03	NaN	CDC42
Ephrin Receptor Signaling	3.66E-01	5.75E-03	NaN	CDC42
Dendritic Cell Maturation	3.61E-01	5.65E-03	NaN	IGHG2
Hepatic Fibrosis / Hepatic Stellate Cell Activation	3.5E-01	5.46E-03	NaN	A2M
ILK Signaling	3.47E-01	5.41E-03	NaN	CDC42
Thrombin Signaling	3.38E-01	5.26E-03	NaN	F2
Breast Cancer Regulation by Stathmin1	3.36E-01	5.24E-03	NaN	CDC42
Signaling by Rho Family GTPases	2.75E-01	4.27E-03	NaN	CDC42
Colorectal Cancer Metastasis Signaling	2.72E-01	4.24E-03	NaN	MMP3
Phospholipase C Signaling	2.71E-01	4.22E-03	NaN	IGHG2

## Sheet: Supplementary Table 2
Table S2: Canonical pathways altered in the synovial fluid of clinical responders at Stage I compared to Stage II of ACI, identified using Ingenuity analysis, based on proteins which were identified using iTRAQ quantification proteomics (≥1.2 Fold Change). Significance was assessed using a right-sided Fisher’s exact test; therefore, the most significant canonical pathways represent those that are…
Ingenuity Canonical Pathways	-log(p-value)	Ratio	z-score	Differentially Abundant Molecules Relating to the Pathway
Acute Phase Response Signaling	3.19E01	1.48E-01	-2.887	ITIH3,SERPING1,HPX,APOH,C1S,CP,SERPINA3,F2,SERPINF2,FGG,C5,SERPIND1,C1R,PLG,KLKB1,HP,ITIH2,C4BPA,APCS,ITIH4,CFB,FGB,HRG,FGA,A2M
Complement System	1.98E01	3.24E-01	0.632	C1R,CFD,SERPING1,C4BPA,C1S,CFB,CFI,C7,C6,C1QB,CFH,C5
Coagulation System	1.8E01	3.14E-01	-0.302	KNG1,PLG,KLKB1,PROS1,FGB,FGA,A2M,SERPINF2,FGG,F2,SERPIND1
LXR/RXR Activation	1.46E01	1.07E-01	-3.606	KNG1,APOE,HPX,APOM,APOH,VTN,A1BG,SERPINF2,APOL1,PON1,ITIH4,PLTP,FGA
FXR/RXR Activation	1.44E01	1.03E-01	NaN	KNG1,APOE,HPX,APOM,APOH,VTN,A1BG,SERPINF2,APOL1,PON1,ITIH4,PLTP,FGA
Intrinsic Prothrombin Activation Pathway	1.07E01	2.41E-01	-1.633	KNG1,KLKB1,PROS1,FGB,FGA,FGG,F2
Extrinsic Prothrombin Activation Pathway	8.37E00	3.12E-01	-1.342	PROS1,FGB,FGA,FGG,F2
Clathrin-mediated Endocytosis Signaling	4.97E00	3.78E-02	NaN	APOL1,HSPA8,APOE,PON1,APOM,CDC42,F2
Unfolded protein response	4.16E00	7.41E-02	NaN	HSPA8,HSPA9,DNAJA2,HSPA5
Role of Tissue Factor in Cancer	4.06E00	4.55E-02	NaN	CDC42,FGB,FGA,FGG,F2
Systemic Lupus Erythematosus Signaling	3.61E00	2.8E-02	NaN	KNG1,C7,IGHM,C6,IGHG2,C5
Neuroprotective Role of THOP1 in Alzheimer's Disease	3.24E00	7.5E-02	NaN	KNG1,PLG,SERPINA3
Production of Nitric Oxide and Reactive Oxygen Species in Macrophages	3.07E00	2.78E-02	-1.342	APOL1,APOE,PON1,APOM,CAT
Atherosclerosis Signaling	2.78E00	3.23E-02	NaN	APOL1,APOE,PON1,APOM
IL-12 Signaling and Production in Macrophages	2.67E00	3.01E-02	NaN	APOL1,APOE,PON1,APOM
eNOS Signaling	2.56E00	2.82E-02	-2.000	KNG1,HSPA8,HSPA9,HSPA5
Glucocorticoid Receptor Signaling	2.27E00	1.82E-02	NaN	HSPA8,HSPA9,HSPA5,A2M,FGG
Actin Cytoskeleton Signaling	1.93E00	1.85E-02	NaN	KNG1,CDC42,GSN,F2
Hematopoiesis from Pluripotent Stem Cells	1.8E00	4.26E-02	NaN	IGHM,IGHG2
Primary Immunodeficiency Signaling	1.78E00	4.17E-02	NaN	IGHM,IGHG2
Glioma Invasiveness Signaling	1.64E00	3.51E-02	NaN	PLG,VTN
Aldosterone Signaling in Epithelial Cells	1.61E00	1.97E-02	NaN	HSPA8,HSPA9,HSPA5
Germ Cell-Sertoli Cell Junction Signaling	1.56E00	1.88E-02	NaN	CDC42,GSN,A2M
Aspartate Degradation II	1.55E00	1.43E-01	NaN	MDH2
Glucose and Glucose-1-phosphate Degradation	1.49E00	1.25E-01	NaN	RGN
Superoxide Radicals Degradation	1.49E00	1.25E-01	NaN	CAT
Growth Hormone Signaling	1.49E00	2.9E-02	NaN	IGFALS,A2M
Sertoli Cell-Sertoli Cell Junction Signaling	1.44E00	1.69E-02	NaN	CDC42,YBX3,A2M
NRF2-mediated Oxidative Stress Response	1.43E00	1.67E-02	NaN	STIP1,CAT,DNAJA2
TR/RXR Activation	1.33E00	2.35E-02	NaN	HP,FGA
Regulation of Actin-based Motility by Rho	1.27E00	2.2E-02	NaN	CDC42,GSN
LPS/IL-1 Mediated Inhibition of RXR Function	1.21E00	1.36E-02	NaN	APOE,CAT,PLTP
Parkinson's Signaling	1.2E00	6.25E-02	NaN	PARK7
Huntington's Disease Signaling	1.17E00	1.31E-02	NaN	HSPA8,HSPA9,HSPA5
phagosome formation	1.14E00	1.83E-02	NaN	VTN,IGHG2
Granzyme A Signaling	1.11E00	5E-02	NaN	HIST1H1C
Endoplasmic Reticulum Stress Pathway	1.08E00	4.76E-02	NaN	HSPA5
Gα12/13 Signaling	1.08E00	1.71E-02	NaN	CDC42,F2
Protein Ubiquitination Pathway	1.06E00	1.18E-02	NaN	HSPA8,HSPA9,HSPA5
TCA Cycle II (Eukaryotic)	1.05E00	4.35E-02	NaN	MDH2
Ethanol Degradation IV	1.05E00	4.35E-02	NaN	CAT
Role of Pattern Recognition Receptors in Recognition of Bacteria and Viruses	1.03E00	1.6E-02	NaN	C1QB,C5
Gluconeogenesis I	1.01E00	4E-02	NaN	MDH2
B Cell Development	8.99E-01	3.03E-02	NaN	IGHM
Inhibition of Matrix Metalloproteases	8.31E-01	2.56E-02	NaN	A2M
Tight Junction Signaling	8.28E-01	1.2E-02	NaN	CDC42,YBX3
Mitochondrial Dysfunction	8.12E-01	1.17E-02	NaN	PARK7,CAT
B Cell Receptor Signaling	8E-01	1.15E-02	NaN	CDC42,IGHG2
MSP-RON Signaling Pathway	7.66E-01	2.17E-02	NaN	KLKB1
Autoimmune Thyroid Disease Signaling	7.57E-01	2.13E-02	NaN	IGHG2
Ephrin A Signaling	7.49E-01	2.08E-02	NaN	CDC42
TNFR1 Signaling	7.41E-01	2.04E-02	NaN	CDC42
Actin Nucleation by ARP-WASP Complex	6.89E-01	1.79E-02	NaN	CDC42
Integrin Signaling	6.84E-01	9.66E-03	NaN	CDC42,GSN
Neurotrophin/TRK Signaling	6.2E-01	1.49E-02	NaN	CDC42
GDNF Family Ligand-Receptor Interactions	6.14E-01	1.47E-02	NaN	CDC42
Macropinocytosis Signaling	6.14E-01	1.47E-02	NaN	CDC42
Agrin Interactions at Neuromuscular Junction	6.09E-01	1.45E-02	NaN	CDC42
Phospholipase C Signaling	5.99E-01	8.44E-03	NaN	PEBP1,IGHG2
Renal Cell Carcinoma Signaling	5.98E-01	1.41E-02	NaN	CDC42
LPS-stimulated MAPK Signaling	5.88E-01	1.37E-02	NaN	CDC42
Ephrin B Signaling	5.88E-01	1.37E-02	NaN	CDC42
HER-2 Signaling in Breast Cancer	5.73E-01	1.32E-02	NaN	CDC42
Reelin Signaling in Neurons	5.59E-01	1.27E-02	NaN	APOE
Allograft Rejection Signaling	5.36E-01	1.19E-02	NaN	IGHG2
ErbB Signaling	5.27E-01	1.16E-02	NaN	CDC42
TGF-β Signaling	5.23E-01	1.15E-02	NaN	CDC42
G Beta Gamma Signaling	5.19E-01	1.14E-02	NaN	CDC42
RANK Signaling in Osteoclasts	5.19E-01	1.14E-02	NaN	GSN
Virus Entry via Endocytic Pathways	5.15E-01	1.12E-02	NaN	CDC42
Communication between Innate and Adaptive Immune Cells	5.15E-01	1.12E-02	NaN	IGHG2
PAK Signaling	5.15E-01	1.12E-02	NaN	CDC42
Fcγ Receptor-mediated Phagocytosis in Macrophages and Monocytes	4.99E-01	1.08E-02	NaN	CDC42
SAPK/JNK Signaling	4.95E-01	1.06E-02	NaN	CDC42
Amyotrophic Lateral Sclerosis Signaling	4.81E-01	1.02E-02	NaN	CAT
Nitric Oxide Signaling in the Cardiovascular System	4.73E-01	1E-02	NaN	KNG1
Paxillin Signaling	4.7E-01	9.9E-03	NaN	CDC42
Role of Macrophages, Fibroblasts and Endothelial Cells in Rheumatoid Arthritis	4.68E-01	6.76E-03	NaN	IGHG2,C5
Rac Signaling	4.6E-01	9.62E-03	NaN	CDC42
HGF Signaling	4.56E-01	9.52E-03	NaN	CDC42
Pancreatic Adenocarcinoma Signaling	4.53E-01	9.43E-03	NaN	CDC42
NGF Signaling	4.5E-01	9.35E-03	NaN	CDC42
fMLP Signaling in Neutrophils	4.47E-01	9.26E-03	NaN	CDC42
Corticotropin Releasing Hormone Signaling	4.37E-01	9.01E-03	NaN	KRT1
IL-6 Signaling	4.22E-01	8.62E-03	NaN	A2M
CD28 Signaling in T Helper Cells	4.16E-01	8.47E-03	NaN	CDC42
PTEN Signaling	4.16E-01	8.47E-03	NaN	CDC42
p70S6K Signaling	4.13E-01	8.4E-03	NaN	F2
HMGB1 Signaling	4.11E-01	8.33E-03	NaN	CDC42
RhoA Signaling	4.05E-01	8.2E-03	NaN	KTN1
GNRH Signaling	3.86E-01	7.75E-03	NaN	CDC42
Regulation of eIF4 and p70S6K Signaling	3.46E-01	6.85E-03	NaN	RPS14
Glioblastoma Multiforme Signaling	3.46E-01	6.85E-03	NaN	CDC42
Epithelial Adherens Junction Signaling	3.46E-01	6.85E-03	NaN	CDC42
Cdc42 Signaling	3.04E-01	5.99E-03	NaN	CDC42
RhoGDI Signaling	2.94E-01	5.78E-03	NaN	CDC42
Ephrin Receptor Signaling	2.92E-01	5.75E-03	NaN	CDC42
Dendritic Cell Maturation	2.87E-01	5.65E-03	NaN	IGHG2
Granulocyte Adhesion and Diapedesis	2.87E-01	5.65E-03	NaN	C5
Hepatic Fibrosis / Hepatic Stellate Cell Activation	2.77E-01	5.46E-03	NaN	A2M
EIF2 Signaling	2.76E-01	5.43E-03	NaN	RPS14
ILK Signaling	2.74E-01	5.41E-03	NaN	CDC42
mTOR Signaling	2.71E-01	5.35E-03	NaN	RPS14
Agranulocyte Adhesion and Diapedesis	2.68E-01	5.29E-03	NaN	C5
Thrombin Signaling	2.66E-01	5.26E-03	NaN	F2
Breast Cancer Regulation by Stathmin1	2.65E-01	5.24E-03	NaN	CDC42
Leukocyte Extravasation Signaling	2.55E-01	5.05E-03	NaN	CDC42
Role of Osteoblasts, Osteoclasts and Chondrocytes in Rheumatoid Arthritis	2.27E-01	4.57E-03	NaN	GSN
Signaling by Rho Family GTPases	2.09E-01	4.27E-03	NaN	CDC42
